# Supplementary material for: Voltammetric Sensor Based on the Poly(p-aminobenzoic Acid) for the Simultaneous Quantification of Aromatic Aldehydes as Markers of Cognac and Brandy Quality
Source: Sensors (Basel). 2023 Feb 20;23(4):2348. doi: 10.3390/s23042348 (PMC9960838; doi:10.3390/s23042348)
Supplement: Supplementary file 1 [file sensors-23-02348-s001.zip]

Archive with 1 entries (1 files):
- sensors-2164279-supplementary.pdf
